# Supplementary material for: Spatiotemporal analysis of projected impacts of climate change on the major C3 and C4 crop yield under representative concentration pathway 4.5: Insight from the coasts of Tamil Nadu, South India
Source: PLoS One. 2017 Jul 28;12(7):e0180706. doi: 10.1371/journal.pone.0180706 (PMC5533328; doi:10.1371/journal.pone.0180706)
Supplement: S1 File — (ZIP) [file pone.0180706.s001.zip]

Archive with 2 entries (2 files):
- MDS CROP YIELD .rar
- renamed_837d6.pptx
